# Supplementary material for: Wavelength Discrimination in Drosophila Suggests a Role of Rhodopsin 1 in Color Vision
Source: PLoS One. 2016 Jun 3;11(6):e0155728. doi: 10.1371/journal.pone.0155728 (PMC4892620; doi:10.1371/journal.pone.0155728)
Supplement: S1 Data — S1_Data.csv lists the ids (see http://www.reflectance.co.uk/) of all spectra used in this study. (CSV) [file pone.0155728.s001.csv]

153
154
155
156
157
158
159
160
161
162
163
164
165
166
167
168
169
190
191
253
254
255
256
267
283
430
431
485
538
539
552
553
554
555
556
675
676
677
678
679
680
681
804
805
806
855
859
890
891
892
1008
1009
1010
1018
1037
1090
1091
1092
1093
1125
1126
1127
1128
1129
1130
1131
1132
1133
1134
1135
1136
1137
1138
1139
1151
1152
1156
1157
1158
1159
1160
1161
1162
1163
1164
1165
1166
1167
1168
1169
1170
1171
1172
1173
1174
1175
1176
1183
1184
1185
1186
1187
1188
1189
1190
1191
1192
1193
1194
1195
1196
1199
1200
1201
1202
1203
1204
1205
1207
1208
1209
1210
1211
1212
1213
1214
1215
1216
1217
1218
1219
1220
1221
1222
1223
1224
1225
1226
1227
1228
1229
1230
1231
1233
1234
1235
1236
1237
1238
1239
1240
1241
1242
1243
1244
1245
1247
1248
1249
1251
1252
1254
1255
1257
1258
1259
1261
1262
1263
1264
1265
1266
1267
1268
1269
1270
1271
1272
1273
1274
1275
1276
1277
1278
1279
1280
1281
1282
1283
1284
1285
1286
1288
1289
1294
1298
1299
1300
1301
1302
1303
1304
1305
1306
1307
1308
1309
1310
1311
1312
1313
1314
1315
1316
1317
1318
1319
1320
1321
1322
1323
1324
1327
1328
1329
1330
1331
1332
1333
1336
1337
1338
1339
1340
1341
1342
1343
1344
1345
1346
1347
1348
1349
1350
1353
1354
1355
1356
1357
1358
1359
1360
1361
1362
1363
1365
1366
1367
1368
1369
1370
1371
1372
1373
1374
1376
1377
1378
1381
1382
1386
1387
1388
1389
1390
1391
1392
1393
1395
1396
1397
1398
1399
1400
1401
1402
1403
1404
1405
1406
1407
1408
1409
1410
1411
1412
1413
1414
1415
1416
1417
1418
1419
1420
1421
1422
1423
1424
1425
1426
1427
1428
1429
1430
1431
1432
1433
1434
1435
1436
1459
1460
1462
1464
1465
1466
1467
1468
1469
1470
1471
1473
1477
1478
1479
1480
1482
1483
1484
1485
1486
1489
1490
1491
1492
1493
1497
1498
1501
1502
1503
1504
1509
1512
1513
1514
1515
1516
1517
1518
1519
1520
1521
1523
1525
1526
1527
1528
1529
1530
1535
1536
1537
1539
1540
1543
1544
1546
1550
1551
1552
1555
1556
1557
1558
1559
1561
1562
1563
1564
1565
1566
1569
1570
1571
1572
1573
1574
1575
1578
1579
1580
1581
1583
1584
1585
1586
1587
1588
1589
1590
1591
1592
1593
1594
1596
1597
1598
1599
1600
1601
1602
1603
1604
1605
1606
1607
1608
1609
1610
1611
1613
1614
1615
1616
1617
1618
1619
1620
1621
1622
1624
1625
1626
1629
1630
1631
1632
1633
1634
1635
1636
1637
1638
1640
1641
1642
1643
1646
1647
1648
1649
1650
1652
1653
1654
1656
1657
1658
1659
1660
1661
1662
1663
1664
1665
1666
1667
1668
1669
1670
1671
1672
1673
1674
1675
1676
1677
1678
1679
1680
1681
1682
1683
1684
1685
1686
1687
1688
1689
1690
1691
1698
1700
1701
1702
1703
1704
1705
1706
1707
1708
1709
1710
1711
1712
1713
1714
1715
1716
1717
1718
1719
1720
1721
1722
1723
1724
1725
1726
1727
1728
1729
1730
1731
1733
1734
1736
1737
1738
1739
1740
1741
1742
1743
1744
1747
1748
1749
1750
1751
1753
1754
1755
1756
1757
1758
1759
1760
1761
1762
1763
1764
1765
1766
1767
1768
1769
1770
1771
1774
1775
1777
1778
1780
1781
1782
1783
1788
1789
1790
1791
1795
1796
1797
1799
1800
1801
1802
1803
1804
1805
1806
1807
1808
1809
1810
1811
1812
1813
1814
1815
1816
1817
1818
1819
1820
1821
1822
1823
1824
1828
1829
1830
1831
1832
1833
1834
1835
1836
1837
1838
1839
1840
1841
1842
1843
1844
1845
1846
1847
1848
1849
1850
1851
1854
1855
1856
1857
1860
1861
1862
1863
1864
1865
1866
1867
1868
1869
1870
1871
1872
1873
1874
1875
1876
1877
1878
1879
1880
1881
1882
1883
1886
1887
1888
1889
1890
1895
1896
1897
1898
1899
1900
1903
1904
1905
1906
1907
1908
1909
1911
1912
1913
1914
1915
1916
1917
1918
1919
1920
1921
1922
1923
1924
1925
1926
1927
1931
1945
1948
1949
1950
1951
1952
1953
1954
1956
1957
1958
1959
1960
1961
1962
1963
1964
1965
1966
1967
1970
1971
1972
1973
1974
1975
1976
1977
1978
1979
1980
1981
1983
1984
1985
1986
1987
1988
1989
1990
1991
1994
1995
1996
1997
1998
1999
2000
2001
2002
2003
2004
2005
2008
2009
2012
2013
2014
2015
2016
2017
2018
2019
2020
2021
2024
2025
2026
2027
2028
2029
2034
2035
2036
2037
2038
2039
2040
2043
2044
2050
2051
2052
2053
2054
2055
2056
2057
2058
2059
2060
2061
2062
2063
2064
2065
2066
2068
2069
2070
2071
2072
2079
2080
2081
2082
2083
2084
2085
2086
2087
2090
2091
2092
2093
2094
2095
2096
2097
2098
2099
2100
2101
2102
2103
2104
2105
2110
2111
2112
2113
2114
2115
2118
2119
2120
2122
2123
2124
2125
2126
2127
2129
2130
2131
2132
2135
2136
2138
2139
2140
2142
2143
2144
2145
2146
2148
2149
2151
2152
2153
2157
2158
2159
2160
2161
2162
2163
2164
2166
2167
2169
2171
2173
2178
2179
2180
2182
2183
2184
2185
2186
2187
2188
2189
2190
2191
2192
2193
2194
2195
2196
2198
2199
2200
2201
2203
2204
2205
2208
2209
2211
2213
2214
2215
2216
2217
2219
2220
2221
2222
2223
2224
2225
2226
2227
2230
2231
2234
2235
2236
2237
2238
2240
2242
2246
2247
2248
2249
2250
2251
2252
2253
2254
2255
2256
2257
2258
2259
2260
2261
2262
2263
2266
2267
2270
2271
2272
2274
2275
2276
2277
2279
2280
2281
2282
2283
2284
2287
2288
2289
2290
2291
2292
2293
2294
2295
2296
2297
2298
2301
2302
2304
2306
2307
2308
2309
2310
2311
2312
2313
2314
2315
2317
2319
2320
2322
2323
2324
2325
2326
2327
2328
2329
2330
2331
2332
2333
2334
2335
2338
2339
2340
2341
2342
2343
2344
2345
2346
2347
2348
2349
2351
2352
2353
2354
2355
2356
2357
2358
2359
2360
2361
2362
2363
2364
2365
2366
2367
2368
2369
2370
2371
2372
2374
2375
2376
2377
2378
2379
2380
2381
2385
2386
2387
2388
2389
2390
2391
2392
2393
2394
2396
2397
2398
2399
2401
2402
2403
2404
2405
2407
2408
2409
2410
2411
2412
2413
2414
2416
2417
2418
2419
2420
2421
2422
2423
2424
2425
2427
2428
2429
2430
2431
2432
2433
2434
2435
2436
2437
2438
2439
2440
2441
2442
2443
2444
2445
2446
2447
2448
2449
2450
2451
2452
2453
2454
2455
2456
2457
2458
2460
2461
2462
2463
2464
2465
2466
2468
2473
2474
2475
2477
2478
2481
2483
2484
2485
2486
2488
2489
2490
2491
2492
2493
2494
2495
2497
2498
2500
2506
2508
2515
2516
2517
2518
2519
2520
2521
2522
2523
2525
2527
2531
2533
2535
2537
2544
2547
2548
2549
2550
2551
2552
2553
2558
2560
2565
2566
2567
2568
2580
2582
2585
2587
2591
2592
2593
2594
2596
2598
2602
2605
2612
2613
2614
2615
2616
2617
2618
2619
2621
2622
2623
2624
2625
2627
2628
2629
2630
2631
2632
2633
2634
2635
2636
2637
2638
2639
2640
2641
2642
2643
2645
2646
2647
2648
2650
2651
2652
2653
2654
2655
2656
2657
2659
2661
2662
2663
2664
2665
2666
2668
2669
2670
2671
2672
2673
2675
2676
2677
2679
2680
2681
2683
2684
2685
2686
2688
2689
2690
2691
2692
2694
2695
2696
2697
2698
2699
2701
2702
2703
2704
2705
2706
2707
2708
2709
2711
2712
2713
2714
2715
2716
2717
2719
2720
2721
2722
2723
2724
2725
2726
2727
2729
2730
2731
2733
2734
2736
2737
2738
2739
2741
2742
2743
2744
2745
2746
2747
2749
2750
2751
2753
2754
2755
2756
2757
2758
2759
2760
2762
2763
2764
2765
2766
2767
2768
2769
2770
2771
2777
2778
2779
2781
2782
2783
2784
2785
2786
2787
2788
2790
2791
2792
2793
2795
2796
2797
2798
2799
2800
2801
2802
2803
2804
2805
2806
2807
2808
2809
2810
2811
2813
2814
2815
2816
2817
2818
2819
2820
2821
2823
2824
2825
2826
2827
2828
2829
2831
2832
2833
2834
2835
2836
2837
2838
2839
2841
2842
2843
2844
2845
2847
2848
2850
2851
2852
2853
2854
2855
2856
2857
2858
2859
2860
2861
2862
2863
2864
2865
2866
2867
2868
2869
2870
2872
2873
2874
2875
2877
2878
2879
2880
2881
2882
2883
2884
2885
2892
2893
2894
2895
2896
2897
2898
2899
2900
2901
2902
2903
2905
2906
2907
2908
2909
2910
2911
2912
2913
2914
2915
2916
2917
2918
2919
2920
2921
2922
2928
2929
2930
2931
2932
2933
2934
2935
2936
2937
2938
2939
2940
2941
2942
2943
2944
2945
2946
2947
2949
2950
2951
2952
2953
2954
2956
2958
2959
2960
2961
2962
2963
2964
2965
2966
2968
2969
2970
2971
2972
2973
2974
2977
2978
2979
2980
2981
2982
2983
2984
2985
2986
2987
2988
2989
2991
2993
2995
2996
2997
2998
2999
3000
3001
3002
3003
3004
3006
3007
3008
3009
3010
3011
3012
3013
3014
3015
3016
3017
3018
3020
3022
3023
3024
3025
3026
3027
3028
3029
3030
3031
3032
3033
3034
3035
3036
3037
3041
3042
3043
3044
3045
3046
3048
3049
3050
3051
3052
3054
3055
3056
3058
3059
3060
3061
3062
3063
3064
3066
3069
3070
3074
3075
3076
3077
3078
3080
3082
3083
3084
3085
3086
3087
3088
3089
3090
3091
3092
3093
3095
3097
3102
3103
3104
3105
3106
3107
3108
3109
3110
3111
3112
3113
3114
3115
3116
3117
3119
3120
3121
3123
3125
3126
3127
3128
3129
3130
3131
3132
3133
3134
3135
3136
3137
3138
3139
3140
3141
3142
3143
3144
3145
3146
3147
3148
3150
3152
3153
3154
3155
3157
3158
3159
3160
3161
3162
3163
3164
3165
3166
3167
3169
3170
3172
3173
3174
3176
3178
3179
3181
3182
3183
3184
3185
3186
3187
3189
3191
3192
3193
3195
3196
3199
3200
3201
3202
3203
3204
3205
3206
3207
3208
3210
3211
3212
3213
3214
3215
3216
3217
3218
3219
3220
3222
3223
3224
3225
3226
3227
3228
3229
3230
3231
3232
3233
3234
3236
3237
3238
3239
3240
3241
3242
3244
3245
3246
3247
3248
3249
3250
3251
3252
3253
3254
3255
3256
3257
3258
3259
3260
3261
3262
3263
3264
3265
3266
3267
3268
3269
3270
3271
3272
3273
3274
3275
3276
3279
3280
3281
3282
3284
3286
3287
3288
3289
3290
3291
3292
3293
3294
3295
3296
3297
3298
3299
3300
3301
3302
3303
3304
3305
3306
3307
3308
3309
3310
3313
3314
3315
3316
3318
3320
3321
3322
3323
3324
3325
3326
3327
3328
3329
3330
3331
3332
3333
3334
3335
3336
3337
3338
3339
3340
3341
3342
3343
3344
3345
3346
3347
3348
3349
3350
3351
3352
3353
3354
3355
3356
3357
3358
3359
3360
3361
3362
3363
3364
3365
3366
3367
3368
3369
3370
3371
3372
3373
3374
3375
3376
3377
3378
3379
3380
3381
3382
3383
3384
3385
3386
3387
3388
3390
3391
3392
3393
3394
3395
3396
3397
3398
3399
3400
3401
3402
3403
3404
3405
3406
3407
3408
3409
3410
3411
3412
3413
3414
3415
3416
3417
3418
3419
3420
3421
3422
3423
3424
3425
3426
3427
3428
3429
3430
3431
3432
3433
3434
3435
3436
3437
3438
3439
3440
3441
3442
3443
3444
3445
3446
3447
3448
3449
3450
3451
3452
3453
3454
3455
3456
3457
3458
3459
3460
3461
3462
3463
3464
3465
3466
3467
3468
3469
3470
3471
3472
3473
3474
3475
3476
3477
3478
3479
3480
3481
3483
3484
3485
3486
3487
3488
3489
3490
3491
3492
3493
3494
3495
3496
3497
3498
3500
3501
3503
3504
3505
3506
3507
3508
3509
3510
3511
3512
3513
3514
3515
3516
3517
3518
3519
3520
3521
3522
3523
3524
3525
3526
3527
3528
3529
3530
3531
3532
3533
3534
3535
3536
3537
3538
3539
3540
3541
3542
3543
[truncated: 231 more rows]
